# Supplementary material for: Activation Patterns of Functional Brain Network in Response to Action Observation-Induced and Non-Induced Motor Imagery of Swallowing: A Pilot Study
Source: Brain Sci. 2022 Oct 21;12(10):1420. doi: 10.3390/brainsci12101420 (PMC9599111; doi:10.3390/brainsci12101420)
Supplement: Supplementary file 1 [file brainsci-12-01420-s001.zip]

Archive with 1 entries (1 files):
- brainsci-1937329-supplementary.pdf
